# Supplementary material for: Nutrition Meets Social Marketing: Targeting Health Promotion Campaigns to Young Adults Using the Living and Eating for Health Segments
Source: Nutrients. 2021 Sep 10;13(9):3151. doi: 10.3390/nu13093151 (PMC8470224; doi:10.3390/nu13093151)
Supplement: Supplementary file 1 [file nutrients-13-03151-s001.zip]

Archive with 1 entries (1 files):
- nutrients-1364178-supplementary.pdf
